# Supplementary material for: Reconfigurable Orbital Electrowetting for Controllable Droplet Transport on Slippery Surfaces
Source: Micromachines (Basel). 2025 May 25;16(6):618. doi: 10.3390/mi16060618 (PMC12195050; doi:10.3390/mi16060618)
Supplement: Supplementary file 1 [file micromachines-16-00618-s001.zip]

Archive with 6 entries (6 files):
- micromachines-3639748-figures.pdf
- Supplementary Movie S1.mp4
- Supplementary Movie S2.mp4
- Supplementary Movie S3.mp4
- Supplementary Movie S4.mp4
- Supplementary Movie S5.mp4
